# Supplementary material for: Examining the role of common and rare mitochondrial variants in schizophrenia
Source: PLoS One. 2018 Jan 25;13(1):e0191153. doi: 10.1371/journal.pone.0191153 (PMC5784966; doi:10.1371/journal.pone.0191153)
Supplement: S1 Table — (XLS) [file pone.0191153.s004.xls]

## Sheet: sup_table_1
SNP	BP	REFERENCE_ALLELE	ALTERNATIVE_ALLELE	ALL_AA	ALL_AB	ALL_BB	ALL_MISSING	RS_NUMBER	HVGS
MT:709	709	A	G	9208	14	1372	0	rs2853517	NC_012920.1:m.709G>A
MT:951	951	A	G	10296	4	294	0	rs200887992	NC_012920.1:m.951G>A
MT:961	961	C	T	10372	1	211	10	rs3888511	NC_012920.1:m.961T>G
MT:1243	1243	C	T	10400	37	157	0	rs28358572	NC_012920.1:m.1243T>C
MT:1438	1438	A	G	10041	11	542	0	rs2001030	NC_012920.1:m.1438A>G
MT:1700	1700	C	T	10455	6	133	0	rs2854126	NC_012920.1:m.1700T>C
MT:1719	1719	A	G	10094	5	495	0	rs3928305	NC_012920.1:m.1719G>A
MT:1811	1811	G	A	9199	84	1311	0	rs28358576	NC_012920.1:m.1811A>G
MT:1888	1888	A	G	9616	2	976	0	rs2897260	NC_012920.1:m.1888G>A
MT:2706	2706	A	G	5852	6	4732	4	rs2854128	NC_012920.1:m.2706A>G
MT:3010	3010	A	G	7862	6	2726	0	rs3928306	NC_012920.1:m.3010G>A
MT:3197	3197	C	T	9395	3	1193	3	rs2854131	NC_012920.1:m.3197T>C
MT:4336	4336	C	T	10422	4	168	0	rs41456348	NC_012920.1:m.4336T>C
MT:4917	4917	G	A	9626	19	949	0	rs28357980	NC_012920.1:m.4917A>G
MT:5460	5460	A	G	10066	4	505	19	rs3021088	NC_012920.1:m.5460G>A
MT:7028	7028	C	T	5865	27	4701	1	rs2015062	NC_012920.1:m.7028C>T
MT:7476	7476	T	C	10351	1	240	2	rs201950015	NC_012920.1:m.7476C>T
MT:8701	8701	G	A	10313	189	92	0	rs2000975	NC_012920.1:m.8701A>G
MT:9477	9477	A	G	9399	17	1175	3	rs2853825	NC_012920.1:m.9477G>A
MT:10034	10034	C	T	10324	1	269	0	rs41347846	NC_012920.1:m.10034T>C
MT:10398	10398	G	A	8610	8	1974	2	rs2853826	NC_012920.1:m.10398A>G
MT:10463	10463	C	T	9603	2	989	0	rs28358279	NC_012920.1:m.10463T>C
MT:11253	11253	C	T	10446	1	147	0	rs200145866	NC_012920.1:m.11253T>C
MT:12308	12308	G	A	7928	5	2661	0	rs2853498	NC_012920.1:m.12308A>G
MT:13708	13708	A	G	9420	6	1158	10	rs28359178	NC_012920.1:m.13708G>A
MT:13780	13780	G	A	10287	2	292	13	rs41358152	NC_012920.1:m.13780A>G
MT:13934	13934	T	C	10400	1	189	4	rs193302971	NC_012920.1:m.13934C>T
MT:13966	13966	G	A	10410	8	176	0	rs41535848	NC_012920.1:m.13966A>G,
MT:14766	14766	C	T	5302	17	5268	7	rs527236041	NC_012920.1:m.14766C>T
MT:14793	14793	G	A	9858	9	657	70	rs2853504	NC_012920.1:m.14793A>G,
MT:14798	14798	C	T	9216	7	1339	32	rs28357681	NC_012920.1:m.14798T>C
MT:15218	15218	G	A	10138	2	454	0	rs2853506	NC_012920.1:m.15218A>G,
MT:15257	15257	A	G	10308	3	283	0	rs41518645	NC_012920.1:m.15257G>A
MT:15326	15326	A	G	10427	4	163	0	rs2853508	NC_012920.1:m.15326A>G
MT:15452	15452	A	C	8675	2	1910	7	rs527236209	NC_012920.1:m.15452C>A
MT:15693	15693	C	T	10238	0	356	0	rs200975632	NC_012920.1:m.15693T>C
MT:15758	15758	G	A	10450	3	141	0	rs527236193	NC_012920.1:m.15758A>G
MT:15904	15904	T	C	10228	1	365	0	rs35788393	NC_012920.1:m.15904C>T
MT:15907	15907	G	A	10472	4	118	0	rs41383248	NC_012920.1:m.15907A>G
MT:15924	15924	G	A	10154	6	434	0	rs193303001	NC_012920.1:m.15923A>G
MT:15927	15927	A	G	9893	190	148	363	rs193303002	NC_012920.1:m.15927G>A
MT:15928	15928	A	G	9587	8	997	2	rs527236198	NC_012920.1:m.15928G>A
